# Supplementary material for: Eotaxin and FGF enhance signaling through an Extracellular signal-related kinase (ERK)-dependent pathway in the pathogenesis of Eosinophilic Esophagitis
Source: Allergy Asthma Clin Immunol. 2010 Sep 5;6(1):25. doi: 10.1186/1710-1492-6-25 (PMC2976489; doi:10.1186/1710-1492-6-25)
Supplement: Additional file 1 — Supplementary tables. Table S1a: Demographics of EoE patients. D (distal) and P (proximal) reflect location of the eosinophil count. Eosinophil counts are given as per high powered field (> greater than; = equal to). If negative for any allergies, total IgE less than 10 kU/mL. Table S1b: Demographics of GERD patients Table S1c: Demographics of healthy controls. Table S1 d. Demographics of Crohn's disease and ulcerative colitis patients. Table S2: Treatment emographics of EoE subjects. [file 1710-1492-6-25-S1.XLSX]

## Sheet: Sheet1
Supplementary Table 1a
Patient ID	Age	Sex	Diagnosis	Relevant EoE Treatment (after PPI inhibitors were used as per guidelines)	Highest specific IgE-Allergen	Esophageal biopsy (distal, D,proximal, P, middle, M) at baseline	Esophageal biopsy (distal, D,proximal, P, middle, M) after treatment
1	13y	M	EoE	Swallowed budesonide, elimination diet	Milk	D>30	<10
2	8y	M	EoE	Swallowed budesonide, elimination diet	Almond	D>20, P>20	<5
3	4y	M	EoE	Swallowed budesonide, elimination diet	Egg	D>30, P>30	<5
4	2y	F	EoE	Swallowed budesonide, elimination diet	Peanut	D>20, P>20	<5
5	3y	M	EoE	Swallowed budesonide, elimination diet	Milk	D-12, P-20	<5
6	11y	M	EoE	Swallowed budesonide, elimination diet	Egg	D-35, P-20	<5
7	19y	M	EoE	Swallowed budesonide, elimination diet	Soy	D>20, P>20	<10
8	6y	M	EoE	Swallowed budesonide	Negative for any allergies	D>45, P-50	<5
9	8y	M	EoE	Swallowed budesonide	Soy	D=12, P>20	<5
10	15y	M	EoE	Swallowed budesonide, elimination diet	Rice	D>30, P>30	<5
11	4y	F	EoE	Swallowed fluticasone	Milk	D>16, P>20	<5
12	7y	F	EoE	Elemental diet	Egg	D>15, P>15	<5
13	16y	F	EoE	Swallowed fluticasone	Grass	D>20, M>17, P=0	<5
14	36	F	EoE	Swallowed budesonide, elimination diet	Lupine	D>20, P>20	<5
15	18y	M	EoE	Swallowed budesonide	Negative for any allergies	D>50, P > 50	<5
16	12 y	M	EoE	Swallowed fluticasone	Cashew	D>20, P>20	<5
17	11y	M	EoE	Elimination diet	Wheat	D>40, P>40	<5
18	9y	F	EoE	Elemental diet	Almond	D>15, P>15	<5
19	6y	F	EoE	Swallowed fluticasone	Milk	D>35, P>50	<5
20	4y	M	EoE	Elimination diet	Egg	D>25, P>25	<5
21	17y	M	EoE	Swallowed fluticasone	Soy	D>20, P>20	<5
22	10m	M	EoE	Elemental diet	Fish	D>20, P>20	<5
23	10y	M	EoE	Elimination diet	Peanut	D>25, P >25	<5
24	3y	M	EoE	Elemental diet	Egg	D>15, P>15	<5
25	9y	M	EoE	none	Dog	D>15, P>15	<5
26	17y	M	EoE	Swallowed budesonide	Potato	D>25, P >25	<5
27	2y	M	EoE	Elemental diet	Milk	D>25, P >25	<5
28	2y	M	EoE	Swallowed budesonide, elimination diet	Peanut	D>25, P>25	<5
29	4y	F	EoE	Swallowed budesonide, elimination diet	Egg	D>25, P>25	<5
30	5y	M	EoE	Swallowed budesonide	Milk	D>20, P>20	<5
31	8y	M	EoE	Elemental diet	Peanut	D>15, P>15	<5
32	16y	F	EoE	Swallowed budesonide	Negative for any allergies	D>15, P>15	<5
33	11y	M	EoE	Swallowed fluticasone	Soy	D>15, P>15	<5
34	10y	M	EoE	Swallowed budesonide	Rice	D>15, P>15	<5
35	12y	F	EoE	None	Negative for any allergies	D>15, P>15	<5
Supplementary Table 1b
Patient ID	Age	Sex	Diagnosis	Relevant EoE Treatment (after PPI inhibitors were used as per guidelines)	Highest specific IgE-Allergen	Esophageal biopsy (distal, D,proximal, P, middle, M) at baseline
1	20y	F	GERD	n/a	n/a	D and P<5
2	2m	M	GERD	n/a	Peanut	D and P <5
3	12y	F	GERD	n/a	n/a	D=6, P=0
4	15y	M	GERD	n/a	n/a	D=7, P=0
5	10y	F	GERD	n/a	Soy	D and P <5
6	15m	M	GERD	n/a	n/a	D and P <5
7	2y	F	GERD	n/a	n/a	D and P <5
8	18y	M	GERD	n/a	n/a	D and P <5
Supplementary Table 1c
Patient ID	Age	Sex	Diagnosis	Relevant EoE Treatment (after PPI inhibitors were used as per guidelines)	Highest specific IgE-Allergen	Esophageal biopsy (distal, D,proximal, P, middle, M) at baseline
1	4y	M	control	n/a	Milk	D=2, P<5
2	6y	F	control	n/a	n/a	D and P <5
3	7y	F	control	n/a	n/a	D and P <5
4	4y	M	control	n/a	n/a	D and P <5
5	18y	F	control	n/a	n/a	D and P <5
6	6y	F	control	n/a	n/a	D and P <5
7	13y	F	control	n/a	n/a	D and P <5
8	16y	M	control	n/a	n/a	D and P <5
Supplementary Table 1d
Patient ID	Age	Sex	Diagnosis	Relevant EoE Treatment (after PPI inhibitors were used as per guidelines)	Highest specific IgE-Allergen	Esophageal biopsy (distal, D,proximal, P, middle, M) at baseline
1	22y	F	CD	n/a	n/a	<5
2	19y	M	CD	n/a	n/a	<5
3	18y	M	CD	n/a	n/a	<5
4	16y	F	CD	n/a	n/a	<5
5	19y	M	CD	n/a	n/a	<5
6	27y	F	UC	n/a	n/a	<5
7	16y	F	UC	n/a	n/a	<5
8	25y	M	UC	n/a	n/a	<5
9	19y	F	UC	n/a	n/a	<5
10	21y	M	UC	n/a	n/a	<5

## Sheet: Sheet2
Supplementary Table 2
Relevant EoE Treatment	Number of EoE Subjects on Treatment
Swallowed budesonide only	7
Swallowed fluticasone only	6
Elimination diet only	3
Elemental diet only	6
Budesonide and elimination diet	11
None	2
